# Supplementary material for: A Novel Doppler TRPG/AcT Index Improves Echocardiographic Diagnosis of Pulmonary Hypertension after Pulmonary Embolism
Source: J Clin Med. 2022 Feb 18;11(4):1072. doi: 10.3390/jcm11041072 (PMC8879629; doi:10.3390/jcm11041072)
Supplement: Supplementary file 1 [file jcm-11-01072-s001.zip]

Archive with 1 entries (1 files):
- jcm-1580754-supplementary.pdf
